# Supplementary material for: In-patient psychiatry management of COVID-19: rates of asymptomatic infection and on-unit transmission
Source: BJPsych Open. 2020 Sep 1;6(5):e99. doi: 10.1192/bjo.2020.86 (PMC7463133; doi:10.1192/bjo.2020.86)
Supplement: Supplementary file 1 [file S2056472420000861sup.zip]

Archive with 2 entries (2 files):
- S2056472420000861sup001.pdf
- S2056472420000861sup002.zip
